# Supplementary material for: Prognosis of Breast Cancer in Women in Their 20s: Clinical and Radiological Insights
Source: Diagnostics (Basel). 2025 Aug 19;15(16):2072. doi: 10.3390/diagnostics15162072 (PMC12386017; doi:10.3390/diagnostics15162072)
Supplement: Supplementary file 1 [file diagnostics-15-02072-s001.zip]

Archive with 1 entries (1 files):
- diagnostics-3781530-supplementary.pdf
